# Supplementary material for: Transcription factor EB (TFEB) improves ventricular remodeling after myocardial infarction by inhibiting Wnt/β-catenin signaling pathway
Source: PeerJ. 2023 Aug 18;11:e15841. doi: 10.7717/peerj.15841 (PMC10441526; doi:10.7717/peerj.15841)
Supplement: Supplemental Information 9 [file peerj-11-15841-s009.zip]

Archive with 1 entries (1 files):
- gel - ╕▒▒╛.pdf
