# Supplementary material for: Transcription factor EB (TFEB) improves ventricular remodeling after myocardial infarction by inhibiting Wnt/β-catenin signaling pathway
Source: PeerJ. 2023 Aug 18;11:e15841. doi: 10.7717/peerj.15841 (PMC10441526; doi:10.7717/peerj.15841)
Supplement: Data S1 [file peerj-11-15841-s010.zip]

Archive with 16 entries (16 files):
- RAW DATA/Fig 1 F. raw data.xlsx
- RAW DATA/Fig 1B. raw data.xlsx
- RAW DATA/Fig 1C. raw data.xlsx
- RAW DATA/Fig 1E. raw data.xlsx
- RAW DATA/Fig 2. raw data.xlsx
- RAW DATA/Fig 3A. raw data.xlsx
- RAW DATA/Fig 3B. raw data.xlsx
- RAW DATA/Fig 3C. raw data.xlsx
- RAW DATA/Fig 3D. raw data.xlsx
- RAW DATA/Fig 3E. raw data.xlsx
- RAW DATA/Fig 3F. raw data.xlsx
- RAW DATA/Fig 4B. raw data.xlsx
- RAW DATA/Fig 4C. raw data.xlsx
- RAW DATA/Fig 4D. raw data.xlsx
- RAW DATA/Fig 4E. raw data.xlsx
- RAW DATA/Fig 4F. raw data.xlsx
