# Supplementary material for: Transcription factor EB (TFEB) improves ventricular remodeling after myocardial infarction by inhibiting Wnt/β-catenin signaling pathway
Source: PeerJ. 2023 Aug 18;11:e15841. doi: 10.7717/peerj.15841 (PMC10441526; doi:10.7717/peerj.15841)
Supplement: Data S1 [file peerj-11-15841-s010.zip › RAW DATA/Fig 1 F. raw data.xlsx]

## Sheet: Sheet1
	MI+AAV9-NC	MI+AAV9-TFEB	MI+AAV9-sh-NC	MI+AAV9-sh-TFEB
4			0
4			0
4			0
4			0
4	0
4	0
3	1
2	1
1			1
4	0
4		0
4		0
4		0
3		1
4		0
4		0
4		0
4		0
4		0
4		0
4		0
4		0
4				0
2				1
1				1
1				1
4				1
1				1
4				0
4				0
1				1
4				1
1				1
4			0
4			0
2			1
3			1
4	0
4	0
2	1
2	1
1			1
4	0
2		1
4		0
4		0
3		1
4		0
4		0
4		0
4		0
4		0
4		0
4		0
4		0
4				0
2				1
3				1
1				1
4				0
4				0
2				1
1				1
3				1
4				0
1				1
4			0
4			0
3			1
4			0
4	0
3	1
4	0
2	1
1			1
4	0
4			0
4			0
4			0
3			1
1			1
4		0
3				1
4	0
4	0
4	0
2	1
4	0
4	0
4	0
4	0
2	1
4	0
4			0
4			0
4			0
4			0
1			1
4				0
1				1
4			0
4				0
4		0
4
3	1
