# Supplementary material for: Transcription factor EB (TFEB) improves ventricular remodeling after myocardial infarction by inhibiting Wnt/β-catenin signaling pathway
Source: PeerJ. 2023 Aug 18;11:e15841. doi: 10.7717/peerj.15841 (PMC10441526; doi:10.7717/peerj.15841)
Supplement: Data S1 [file peerj-11-15841-s010.zip › RAW DATA/Fig 1B. raw data.xlsx]

## Sheet: raw data
	AAV9-NC																			AAV9-sh-NC																			AAV9-TFEB
3d	63.706	61.394	51.99	49.877																65.7152	77.012	45.0676	80.2815																48.679	62.359	54.296	72.0713
1w	74.182	28.3121	34.4109	25.3165	35.2408															37.7895	50.3304	24.0741	44.8683	38.8086	45.0698	43.4374	32.0417	42.9121											29.9563	34.7691	35.4375	32.0163	47.1833	65.7152	87.012	46.73	62.6313	80.2815	40.2788
2w	29.0775	54.56	45.294	42.0514	29.4794	30.1699	27.1336	29.0956	33.8702											37.2447	27.1006	28.7372	17.7835	32.3228	52.7616	35.1717	55.1699												45.5043	50.1975	43.318	34.8842	50.7833	41.9214	30.7323	23.3179	36.1411	33.8742	19.9169
3w	26.55	48.049	27.323	28.152	12.769	40.8314	16.8997	36.2963	38.687											44.5713	30.4119	31.5095	28.4002	22.942	40.97	22.572	21.501												51.471	35.167	30.782	30.933	57.904	40.9945	52.7401	41.2488	30.4239	40.9968	56.3721
4w	36.8165	36.215	21.048	34.345	27.205	28.5875	29.9412													46.294	57.0444	11.226	22.499	50.3677	22.627	24.132	18.582	29.717											35.565	42.395	40.376	47.18	41.8661	40.0936	39.1796	34.5233	61.4551	49.8625	46.451
[truncated: 23 more columns]

## Sheet: 3d
Number of families	1
Number of comparisons per family	6
Alpha	0.05
Tukey's multiple comparisons test	Mean Diff.	95.00% CI of diff.	Significant?	Summary	Adjusted P Value
AAV9-NC vs. AAV9-sh-NC	-10.28	-32.59 to 12.04	No	ns	0.5413
AAV9-NC vs. AAV9-TFEB	-2.61	-24.93 to 19.71	No	ns	0.9849
AAV9-NC vs. AAV9-sh-TFEB	4.311	-18.01 to 26.63	No	ns	0.9381
AAV9-sh-NC vs. AAV9-TFEB	7.668	-14.65 to 29.99	No	ns	0.7413
AAV9-sh-NC vs. AAV9-sh-TFEB	14.59	-7.729 to 36.91	No	ns	0.2628
AAV9-TFEB vs. AAV9-sh-TFEB	6.921	-15.40 to 29.24	No	ns	0.7945						3d
Test details	Mean 1	Mean 2	Mean Diff.	SE of diff.	n1	n2	q	DF
AAV9-NC vs. AAV9-sh-NC	56.74	67.02	-10.28	7.517	4	4	1.934	12
AAV9-NC vs. AAV9-TFEB	56.74	59.35	-2.61	7.517	4	4	0.491	12
AAV9-NC vs. AAV9-sh-TFEB	56.74	52.43	4.311	7.517	4	4	0.8111	12
AAV9-sh-NC vs. AAV9-TFEB	67.02	59.35	7.668	7.517	4	4	1.443	12
AAV9-sh-NC vs. AAV9-sh-TFEB	67.02	52.43	14.59	7.517	4	4	2.745	12
AAV9-TFEB vs. AAV9-sh-TFEB	59.35	52.43	6.921	7.517	4	4	1.302	12

## Sheet: 1w
Number of families	1
Number of comparisons per family	6
Alpha	0.05
Tukey's multiple comparisons test	Mean Diff.	95.00% CI of diff.	Significant?	Summary	Adjusted P Value
AAV9-NC vs. AAV9-sh-NC	-0.4333	-23.48 to 22.61	No	ns	>0.9999
AAV9-NC vs. AAV9-TFEB	-13.71	-35.05 to 7.622	No	ns	0.3277
AAV9-NC vs. AAV9-sh-TFEB	4.147	-16.62 to 24.91	No	ns	0.9505
AAV9-sh-NC vs. AAV9-TFEB	-13.28	-30.70 to 4.140	No	ns	0.1908
AAV9-sh-NC vs. AAV9-sh-TFEB	4.58	-12.14 to 21.30	No	ns	0.8839
AAV9-TFEB vs. AAV9-sh-TFEB	17.86	3.590 to 32.13	Yes	**	0.0089
Test details	Mean 1	Mean 2	Mean Diff.	SE of diff.	n1	n2	q	DF
AAV9-NC vs. AAV9-sh-NC	39.49	39.93	-0.4333	8.631	5	9	0.071	44
AAV9-NC vs. AAV9-TFEB	39.49	53.21	-13.71	7.991	5	15	2.427	44
AAV9-NC vs. AAV9-sh-TFEB	39.49	35.35	4.147	7.778	5	19	0.754	44
AAV9-sh-NC vs. AAV9-TFEB	39.93	53.21	-13.28	6.525	9	15	2.879	44
AAV9-sh-NC vs. AAV9-sh-TFEB	39.93	35.35	4.58	6.262	9	19	1.034	44
AAV9-TFEB vs. AAV9-sh-TFEB	53.21	35.35	17.86	5.345	15	19	4.726	44

## Sheet: 2w
Number of families	1
Number of comparisons per family	6
Alpha	0.05
Tukey's multiple comparisons test	Mean Diff.	95.00% CI of diff.	Significant?	Summary	Adjusted P Value
AAV9-NC vs. AAV9-sh-NC	-0.1496	-14.05 to 13.75	No	ns	>0.9999
AAV9-NC vs. AAV9-TFEB	-0.3355	-12.39 to 11.72	No	ns	0.9999
AAV9-NC vs. AAV9-sh-TFEB	5.005	-6.670 to 16.68	No	ns	0.6653
AAV9-sh-NC vs. AAV9-TFEB	-0.1859	-12.71 to 12.33	No	ns	>0.9999
AAV9-sh-NC vs. AAV9-sh-TFEB	5.155	-6.997 to 17.31	No	ns	0.6727
AAV9-TFEB vs. AAV9-sh-TFEB	5.341	-4.657 to 15.34	No	ns	0.4913
Test details	Mean 1	Mean 2	Mean Diff.	SE of diff.	n1	n2	q	DF
AAV9-NC vs. AAV9-sh-NC	35.64	35.79	-0.1496	5.213	9	8	0.04059	46
AAV9-NC vs. AAV9-TFEB	35.64	35.97	-0.3355	4.524	9	15	0.1049	46
AAV9-NC vs. AAV9-sh-TFEB	35.64	30.63	5.005	4.38	9	18	1.616	46
AAV9-sh-NC vs. AAV9-TFEB	35.79	35.97	-0.1859	4.697	8	15	0.05597	46
AAV9-sh-NC vs. AAV9-sh-TFEB	35.79	30.63	5.155	4.559	8	18	1.599	46
AAV9-TFEB vs. AAV9-sh-TFEB	35.97	30.63	5.341	3.751	15	18	2.014	46

## Sheet: 3w
Number of families	1
Number of comparisons per family	6
Alpha	0.05
Tukey's multiple comparisons test	Mean Diff.	95.00% CI of diff.	Significant?	Summary	Adjusted P Value
AAV9-NC vs. AAV9-sh-NC	0.2578	-12.71 to 13.22	No	ns	>0.9999
AAV9-NC vs. AAV9-TFEB	-12.74	-24.14 to -1.339	Yes	*	0.0231
AAV9-NC vs. AAV9-sh-TFEB	2.178	-8.715 to 13.07	No	ns	0.9505
AAV9-sh-NC vs. AAV9-TFEB	-13	-24.82 to -1.171	Yes	*	0.0262
AAV9-sh-NC vs. AAV9-sh-TFEB	1.92	-9.418 to 13.26	No	ns	0.9689
AAV9-TFEB vs. AAV9-sh-TFEB	14.92	5.408 to 24.43	Yes	***	0.0007
Test details	Mean 1	Mean 2	Mean Diff.	SE of diff.	n1	n2	q	DF
AAV9-NC vs. AAV9-sh-NC	30.62	30.36	0.2578	4.86	9	8	0.075	45
AAV9-NC vs. AAV9-TFEB	30.62	43.36	-12.74	4.273	9	14	4.216	45
AAV9-NC vs. AAV9-sh-TFEB	30.62	28.44	2.178	4.083	9	18	0.7543	45
AAV9-sh-NC vs. AAV9-TFEB	30.36	43.36	-13	4.433	8	14	4.146	45
AAV9-sh-NC vs. AAV9-sh-TFEB	30.36	28.44	1.92	4.25	8	18	0.6389	45
AAV9-TFEB vs. AAV9-sh-TFEB	43.36	28.44	14.92	3.564	14	18	5.919	45

## Sheet: 4w
Number of families	1
Number of comparisons per family	6
Alpha	0.05
Tukey's multiple comparisons test	Mean Diff.	95.00% CI of diff.	Significant?	Summary	Adjusted P Value
AAV9-NC vs. AAV9-sh-NC	-0.7937	-14.11 to 12.53	No	ns	0.9985
AAV9-NC vs. AAV9-TFEB	-12.95	-25.73 to -0.1670	Yes	*	0.0461
AAV9-NC vs. AAV9-sh-TFEB	3.879	-7.992 to 15.75	No	ns	0.8173
AAV9-sh-NC vs. AAV9-TFEB	-12.15	-24.03 to -0.2728	Yes	*	0.0433
AAV9-sh-NC vs. AAV9-sh-TFEB	4.672	-6.224 to 15.57	No	ns	0.6616
AAV9-TFEB vs. AAV9-sh-TFEB	16.83	6.597 to 27.05	Yes	***	0.0004
Test details	Mean 1	Mean 2	Mean Diff.	SE of diff.	n1	n2	q	DF
AAV9-NC vs. AAV9-sh-NC	30.59	31.39	-0.7937	4.97	7	9	0.2259	40
AAV9-NC vs. AAV9-TFEB	30.59	43.54	-12.95	4.768	7	11	3.84	40
AAV9-NC vs. AAV9-sh-TFEB	30.59	26.72	3.879	4.428	7	17	1.239	40
AAV9-sh-NC vs. AAV9-TFEB	31.39	43.54	-12.15	4.432	9	11	3.878	40
AAV9-sh-NC vs. AAV9-sh-TFEB	31.39	26.72	4.672	4.065	9	17	1.625	40
AAV9-TFEB vs. AAV9-sh-TFEB	43.54	26.72	16.83	3.816	11	17	6.236	40
