# Supplementary material for: Transcription factor EB (TFEB) improves ventricular remodeling after myocardial infarction by inhibiting Wnt/β-catenin signaling pathway
Source: PeerJ. 2023 Aug 18;11:e15841. doi: 10.7717/peerj.15841 (PMC10441526; doi:10.7717/peerj.15841)
Supplement: Data S1 [file peerj-11-15841-s010.zip › RAW DATA/Fig 1C. raw data.xlsx]

## Sheet: RAW DATA
	AAV9-NC					AAV9-sh-NC					AAV9-TFEB					AAV9-sh-TFEB
3d	20.7515	18.8131	25.9166	38.6888	40.7366	14.7236	16.7023	30.7724	51.2903	41.2063	17.6547	16.6528	24.3328	24.5464	30.3653	12.7339	25.1211	44.3588	44.8709	40.9445
1w	36.4942	27.3079	25.5177	24.8783	23.8261	35.4158	23.9007	21.3772	30.7536	25.6962	16.0648	26.1919	22.4958	18.1761	14.9689	17.9462	24.1633	32.3427	31.7341	43.8142
4w	28.1927	24.6739	22.4172	17.3225	15.1373	19.0701	19.5193	23.0805	21.0197	17.5943	18.9261	19.6835	19.8099	19.2482	18.9821	32.3445	26.3284	23.0594	22.88	15.9791

## Sheet: P-1W AAV9NC AAV9TFEB
Table Analyzed	Data 3
Column C	AAV9-TFEB
vs.	vs.
Column A	AAV9-NC
Unpaired t test
P value	0.0324
P value summary	*
Significantly different (P < 0.05)?	Yes
One- or two-tailed P value?	Two-tailed
t, df	t=2.584, df=8
How big is the difference?
Mean of column A	27.6
Mean of column C	19.58
Difference between means (C - A) ± SEM	-8.025 ± 3.106
95% confidence interval	-15.19 to -0.8621
R squared (eta squared)	0.4548
F test to compare variances
F, DFn, Dfd	1.198, 4, 4
P value	0.8654
P value summary	ns
Significantly different (P < 0.05)?	No
Data analyzed
Sample size, column A	5
Sample size, column C	5
