# Supplementary material for: Transcription factor EB (TFEB) improves ventricular remodeling after myocardial infarction by inhibiting Wnt/β-catenin signaling pathway
Source: PeerJ. 2023 Aug 18;11:e15841. doi: 10.7717/peerj.15841 (PMC10441526; doi:10.7717/peerj.15841)
Supplement: Data S1 [file peerj-11-15841-s010.zip › RAW DATA/Fig 1E. raw data.xlsx]

## Sheet: DATA
AAV9-NC	AAV9-TFEB	AAV9-sh-NC	AAV9-sh-TFEB
414.748		417.339
223		463.2	425.306
439.812	255.642	232.889	372.59
343	200.955	431.2	353.066
343.8	308.576	330.364	621.196
431.2	237.773	223	489.517
330.364	335.532		624.441
	199.688		428.318
	156.25		505.349
	237.543		639.079
	221.168		436.359
			599.809
	335.764

## Sheet: P 
Number of families	1
Number of comparisons per family	2
Alpha	0.05
Sidak's multiple comparisons test	Mean Diff.	95.00% CI of diff.	Significant?	Summary	Adjusted P Value
AAV9-NC vs. AAV9-TFEB	112	9.508 to 214.4	Yes	*	0.0304	A-B
AAV9-sh-NC vs. AAV9-sh-TFEB	-149.9	-255.4 to -44.38	Yes	**	0.0045	C-D
Test details	Mean 1	Mean 2	Mean Diff.	SE of diff.	n1	n2	t	DF
AAV9-NC vs. AAV9-TFEB	360.8	248.9	112	43.52	7	10	2.572	30
AAV9-sh-NC vs. AAV9-sh-TFEB	349.7	499.5	-149.9	44.82	6	11	3.344	30
