# Supplementary material for: Transcription factor EB (TFEB) improves ventricular remodeling after myocardial infarction by inhibiting Wnt/β-catenin signaling pathway
Source: PeerJ. 2023 Aug 18;11:e15841. doi: 10.7717/peerj.15841 (PMC10441526; doi:10.7717/peerj.15841)
Supplement: Data S1 [file peerj-11-15841-s010.zip › RAW DATA/Fig 2. raw data.xlsx]

## Sheet: raw data
	Collagen I															Collagen III
AAV9-NC	0.875	0.546	3.993	2.801	2.811											5.525	1.712	5.599	7.635	5.601	6
AAV9-TFEB	0.622	0.589	1.006	2.108	0.52	0.629	0.336	1.169	1.159	0.366	1.158	0.938				4.93	4.753	0.444	2.406	6.535	6.728	4.938	1.282	10.291	0.877	4.857	6.67
AAV9-sh-NC	0.346	0.394	2.947	2.143	5.14											6.178	3.604	9.029	3.474	4.386
AAV9-sh-TFEB	0.893	3.79	1.503	0.822	2.436	2.43	5.623	4.472	2.54	4.788						22.225	18.025	22.747	18.962	12.488	14.841	7.17	12.266	18.913	7.363

## Sheet: p
Within each column, compare rows (simple effects within columns)
Number of families	2
Number of comparisons per family	6
Alpha	0.05
Sidak's multiple comparisons test	Predicted (LS) mean diff.	95.00% CI of diff.	Significant?	Summary	Adjusted P Value
Collagen I
AAV9-NC vs. AAV9-TFEB	1.322	-2.837 to 5.481	No	ns	0.9485
AAV9-NC vs. AAV9-sh-NC	0.0112	-4.930 to 4.952	No	ns	>0.9999
AAV9-NC vs. AAV9-sh-TFEB	-0.7245	-5.004 to 3.555	No	ns	0.998
AAV9-TFEB vs. AAV9-sh-NC	-1.311	-5.469 to 2.848	No	ns	0.9504
AAV9-TFEB vs. AAV9-sh-TFEB	-2.046	-5.392 to 1.299	No	ns	0.4719
AAV9-sh-NC vs. AAV9-sh-TFEB	-0.7357	-5.015 to 3.544	No	ns	0.9979
Collagen III
AAV9-NC vs. AAV9-TFEB	0.7861	-3.120 to 4.692	No	ns	0.9949
AAV9-NC vs. AAV9-sh-NC	0.01113	-4.720 to 4.742	No	ns	>0.9999
AAV9-NC vs. AAV9-sh-TFEB	-10.15	-14.19 to -6.120	Yes	****	<0.0001
AAV9-TFEB vs. AAV9-sh-NC	-0.775	-4.934 to 3.384	No	ns	0.9967
AAV9-TFEB vs. AAV9-sh-TFEB	-10.94	-14.29 to -7.595	Yes	****	<0.0001
AAV9-sh-NC vs. AAV9-sh-TFEB	-10.17	-14.45 to -5.887	Yes	****	<0.0001
Test details	Predicted (LS) mean 1	Predicted (LS) mean 2	Predicted (LS) mean diff.	SE of diff.	N1	N2	t	DF
Collagen I
AAV9-NC vs. AAV9-TFEB	2.205	0.8833	1.322	1.526	5	12	0.8663	57
AAV9-NC vs. AAV9-sh-NC	2.205	2.194	0.0112	1.813	5	5	0.006178	57
AAV9-NC vs. AAV9-sh-TFEB	2.205	2.93	-0.7245	1.57	5	10	0.4614	57
AAV9-TFEB vs. AAV9-sh-NC	0.8833	2.194	-1.311	1.526	12	5	0.859	57
AAV9-TFEB vs. AAV9-sh-TFEB	0.8833	2.93	-2.046	1.227	12	10	1.667	57
AAV9-sh-NC vs. AAV9-sh-TFEB	2.194	2.93	-0.7357	1.57	5	10	0.4686	57
Collagen III
AAV9-NC vs. AAV9-TFEB	5.345	4.559	0.7861	1.433	6	12	0.5485	57
AAV9-NC vs. AAV9-sh-NC	5.345	5.334	0.01113	1.736	6	5	0.006414	57
AAV9-NC vs. AAV9-sh-TFEB	5.345	15.5	-10.15	1.48	6	10	6.86	57
AAV9-TFEB vs. AAV9-sh-NC	4.559	5.334	-0.775	1.526	12	5	0.5079	57
AAV9-TFEB vs. AAV9-sh-TFEB	4.559	15.5	-10.94	1.227	12	10	8.914	57
AAV9-sh-NC vs. AAV9-sh-TFEB	5.334	15.5	-10.17	1.57	5	10	6.475	57
