# Supplementary material for: Transcription factor EB (TFEB) improves ventricular remodeling after myocardial infarction by inhibiting Wnt/β-catenin signaling pathway
Source: PeerJ. 2023 Aug 18;11:e15841. doi: 10.7717/peerj.15841 (PMC10441526; doi:10.7717/peerj.15841)
Supplement: Data S1 [file peerj-11-15841-s010.zip › RAW DATA/Fig 3A. raw data.xlsx]

## Sheet: raw data
	6H			12H			24H			36H			48H
0	1.16	0.88	0.96	1.02	1.06	0.92	1.1	1	0.9	0.88	1.12	1	0.96	0.9	1.14
2	1.29176	1.2	1.35	1.18929	1.1	1.21	1.14027	1.2	1.1	1.89637	1.3	1.4	1.36571	1.1	1.2
5	1.40471	1.5	1.356	1.35	1.4	1.32	1.20814	1.2	1.3	1.3617	1.4	1.6	1.19429	1.2	1.3
8	1.26353	1.7	1.6	1.26429	1.8	1.65	1.35747	1.43	1.4	1.47668	1.6	1.7	1.22857	1.2	1.3
10	2.42824	2.5	2.35	2.23929	2.3	2.1	2.42986	2.3	2.43	2.50259	2.6	2.7	2.18286	2	2.2
20	1.36235	1.4	1.32	1.35	1.4	1.3	1.37104	1.41	1.35	1.47668	1.6	1.57	1.17143	1.1	1.2

## Sheet: p
Within each column, compare rows (simple effects within columns)
Number of families	5
Number of comparisons per family	5
Alpha	0.05
Dunnett's multiple comparisons test	Mean Diff.	95.00% CI of diff.	Significant?	Summary	Adjusted P Value
6H
Row 1 vs. Row 2	-0.2806	-0.5326 to -0.02858	Yes	*	0.0237
Row 1 vs. Row 3	-0.4202	-0.6722 to -0.1682	Yes	***	0.0003
Row 1 vs. Row 4	-0.5212	-0.7732 to -0.2692	Yes	****	<0.0001
Row 1 vs. Row 5	-1.426	-1.678 to -1.174	Yes	****	<0.0001
Row 1 vs. Row 6	-0.3608	-0.6128 to -0.1088	Yes	**	0.0022
12H
Row 1 vs. Row 2	-0.1664	-0.4184 to 0.08558	No	ns	0.3091
Row 1 vs. Row 3	-0.3567	-0.6087 to -0.1047	Yes	**	0.0025
Row 1 vs. Row 4	-0.5714	-0.8234 to -0.3194	Yes	****	<0.0001
Row 1 vs. Row 5	-1.213	-1.465 to -0.9611	Yes	****	<0.0001
Row 1 vs. Row 6	-0.35	-0.6020 to -0.09800	Yes	**	0.0031
24H
Row 1 vs. Row 2	-0.1468	-0.3988 to 0.1052	No	ns	0.426
Row 1 vs. Row 3	-0.236	-0.4881 to 0.01596	No	ns	0.0737
Row 1 vs. Row 4	-0.3958	-0.6478 to -0.1438	Yes	***	0.0007
Row 1 vs. Row 5	-1.387	-1.639 to -1.135	Yes	****	<0.0001
Row 1 vs. Row 6	-0.377	-0.6290 to -0.1250	Yes	**	0.0013
36H
Row 1 vs. Row 2	-0.5321	-0.7841 to -0.2801	Yes	****	<0.0001
Row 1 vs. Row 3	-0.4539	-0.7059 to -0.2019	Yes	****	<0.0001
Row 1 vs. Row 4	-0.5922	-0.8442 to -0.3402	Yes	****	<0.0001
Row 1 vs. Row 5	-1.601	-1.853 to -1.349	Yes	****	<0.0001
Row 1 vs. Row 6	-0.5489	-0.8009 to -0.2969	Yes	****	<0.0001
48H
Row 1 vs. Row 2	-0.2219	-0.4739 to 0.03010	No	ns	0.1021
Row 1 vs. Row 3	-0.2314	-0.4834 to 0.02058	No	ns	0.0821
Row 1 vs. Row 4	-0.2429	-0.4949 to 0.009147	No	ns	0.0626
Row 1 vs. Row 5	-1.128	-1.380 to -0.8756	Yes	****	<0.0001
Row 1 vs. Row 6	-0.1571	-0.4091 to 0.09486	No	ns	0.3616
Test details	Mean 1	Mean 2	Mean Diff.	SE of diff.	N1	N2	q	DF
6H
Row 1 vs. Row 2	1	1.281	-0.2806	0.09758	3	3	2.876	60
Row 1 vs. Row 3	1	1.42	-0.4202	0.09758	3	3	4.307	60
Row 1 vs. Row 4	1	1.521	-0.5212	0.09758	3	3	5.341	60
Row 1 vs. Row 5	1	2.426	-1.426	0.09758	3	3	14.61	60
Row 1 vs. Row 6	1	1.361	-0.3608	0.09758	3	3	3.697	60
12H
Row 1 vs. Row 2	1	1.166	-0.1664	0.09758	3	3	1.706	60
Row 1 vs. Row 3	1	1.357	-0.3567	0.09758	3	3	3.655	60
Row 1 vs. Row 4	1	1.571	-0.5714	0.09758	3	3	5.856	60
Row 1 vs. Row 5	1	2.213	-1.213	0.09758	3	3	12.43	60
Row 1 vs. Row 6	1	1.35	-0.35	0.09758	3	3	3.587	60
24H
Row 1 vs. Row 2	1	1.147	-0.1468	0.09758	3	3	1.504	60
Row 1 vs. Row 3	1	1.236	-0.236	0.09758	3	3	2.419	60
Row 1 vs. Row 4	1	1.396	-0.3958	0.09758	3	3	4.057	60
Row 1 vs. Row 5	1	2.387	-1.387	0.09758	3	3	14.21	60
Row 1 vs. Row 6	1	1.377	-0.377	0.09758	3	3	3.864	60
36H
Row 1 vs. Row 2	1	1.532	-0.5321	0.09758	3	3	5.453	60
Row 1 vs. Row 3	1	1.454	-0.4539	0.09758	3	3	4.652	60
Row 1 vs. Row 4	1	1.592	-0.5922	0.09758	3	3	6.069	60
Row 1 vs. Row 5	1	2.601	-1.601	0.09758	3	3	16.41	60
Row 1 vs. Row 6	1	1.549	-0.5489	0.09758	3	3	5.625	60
48H
Row 1 vs. Row 2	1	1.222	-0.2219	0.09758	3	3	2.274	60
Row 1 vs. Row 3	1	1.231	-0.2314	0.09758	3	3	2.372	60
Row 1 vs. Row 4	1	1.243	-0.2429	0.09758	3	3	2.489	60
Row 1 vs. Row 5	1	2.128	-1.128	0.09758	3	3	11.56	60
Row 1 vs. Row 6	1	1.157	-0.1571	0.09758	3	3	1.61	60
