# Supplementary material for: Transcription factor EB (TFEB) improves ventricular remodeling after myocardial infarction by inhibiting Wnt/β-catenin signaling pathway
Source: PeerJ. 2023 Aug 18;11:e15841. doi: 10.7717/peerj.15841 (PMC10441526; doi:10.7717/peerj.15841)
Supplement: Data S1 [file peerj-11-15841-s010.zip › RAW DATA/Fig 3B. raw data.xlsx]

## Sheet: Sheet1
	6h			12h			24h			36h			48h
0	1	1	1	1	1	1	1	1	1	1	1	1	1	1	1
2	1.22497	1.1069	0.927476	2.19753	1.30854	1.74182	1.07563	1.653	1.13617	0.816903	1.87741	0.896305	0.978745	0.733663	0.729339
5	1.16792	0.969034	1.08937	3.52388	1.50273	4.00844	1.16967	1.07627	0.972647	0.8143	1.7862	0.774739	0.998877	0.873437	0.778367
8	1.00693	1.04784	0.966073	1.25197	0.878948	0.994288	1.83258	0.518688	2.12817	1.05476	1.33523	0.702294	0.986485	1.50169	1.0009
10	0.951701	1.26197	1.22043	1.19178	1.02225	0.950139	1.09381	1.05038	2.15994	0.478605	1.18433	0.955323	1.00245	1.33527	0.994534
20	1.05104	0.979182	1.16891	0.982678	0.711358	0.639981	1.44659	2.84635	0.932533	0.329874	0.928994	1.09066	1.02469	0.740574	1.22364

## Sheet: Sheet2
Within each column, compare rows (simple effects within columns)
Number of families	5
Number of comparisons per family	5
Alpha	0.05
Dunnett's multiple comparisons test	Mean Diff.	95.00% CI of diff.	Significant?	Summary	Adjusted P Value
6h
0 vs. 2	-0.08645	-1.048 to 0.8755	No	ns	0.9996
0 vs. 5	-0.07544	-1.037 to 0.8865	No	ns	0.9997
0 vs. 8	-0.006947	-0.9689 to 0.9550	No	ns	>0.9999
0 vs. 10	-0.1447	-1.107 to 0.8173	No	ns	0.9944
0 vs. 20	-0.06638	-1.028 to 0.8956	No	ns	0.9997
12h
0 vs. 2	-0.7493	-1.711 to 0.2127	No	ns	0.1763
0 vs. 5	-1.912	-2.874 to -0.9497	Yes	**	<0.01
0 vs. 8	-0.04174	-1.004 to 0.9202	No	ns	0.9999
0 vs. 10	-0.05472	-1.017 to 0.9072	No	ns	0.9998
0 vs. 20	0.222	-0.7400 to 1.184	No	ns	0.9638
24h
0 vs. 2	-0.2883	-1.250 to 0.6737	No	ns	0.9015
0 vs. 5	-0.07286	-1.035 to 0.8891	No	ns	0.9997
0 vs. 8	-0.4931	-1.455 to 0.4688	No	ns	0.547
0 vs. 10	-0.4347	-1.397 to 0.5272	No	ns	0.6587
0 vs. 20	-0.7418	-1.704 to 0.2201	No	ns	0.1834
36h
0 vs. 2	-0.1969	-1.159 to 0.7651	No	ns	0.978
0 vs. 5	-0.1251	-1.087 to 0.8369	No	ns	0.9968
0 vs. 8	-0.03076	-0.9927 to 0.9312	No	ns	0.9999
0 vs. 10	0.1272	-0.8347 to 1.089	No	ns	0.9966
0 vs. 20	0.2168	-0.7451 to 1.179	No	ns	0.9671
48h
0 vs. 2	0.1861	-0.7759 to 1.148	No	ns	0.9827
0 vs. 5	0.1164	-0.8455 to 1.078	No	ns	0.9979
0 vs. 8	-0.163	-1.125 to 0.7989	No	ns	0.9905
0 vs. 10	-0.1108	-1.073 to 0.8512	No	ns	0.9982
0 vs. 20	0.003697	-0.9583 to 0.9656	No	ns	>0.9999
Test details	Mean 1	Mean 2	Mean Diff.	SE of diff.	N1	N2	q	DF
6h
0 vs. 2	1	1.086	-0.08645	0.3725	3	3	0.2321	60
0 vs. 5	1	1.075	-0.07544	0.3725	3	3	0.2025	60
0 vs. 8	1	1.007	-0.006947	0.3725	3	3	0.01865	60
0 vs. 10	1	1.145	-0.1447	0.3725	3	3	0.3885	60
0 vs. 20	1	1.066	-0.06638	0.3725	3	3	0.1782	60
12h
0 vs. 2	1	1.749	-0.7493	0.3725	3	3	2.012	60
0 vs. 5	1	2.912	-1.912	0.3725	3	3	5.132	60
0 vs. 8	1	1.042	-0.04174	0.3725	3	3	0.1121	60
0 vs. 10	1	1.055	-0.05472	0.3725	3	3	0.1469	60
0 vs. 20	1	0.778	0.222	0.3725	3	3	0.596	60
24h
0 vs. 2	1	1.288	-0.2883	0.3725	3	3	0.7739	60
0 vs. 5	1	1.073	-0.07286	0.3725	3	3	0.1956	60
0 vs. 8	1	1.493	-0.4931	0.3725	3	3	1.324	60
0 vs. 10	1	1.435	-0.4347	0.3725	3	3	1.167	60
0 vs. 20	1	1.742	-0.7418	0.3725	3	3	1.992	60
36h
0 vs. 2	1	1.197	-0.1969	0.3725	3	3	0.5286	60
0 vs. 5	1	1.125	-0.1251	0.3725	3	3	0.3358	60
0 vs. 8	1	1.031	-0.03076	0.3725	3	3	0.08258	60
0 vs. 10	1	0.8728	0.1272	0.3725	3	3	0.3416	60
0 vs. 20	1	0.7832	0.2168	0.3725	3	3	0.5821	60
48h
0 vs. 2	1	0.8139	0.1861	0.3725	3	3	0.4996	60
0 vs. 5	1	0.8836	0.1164	0.3725	3	3	0.3126	60
0 vs. 8	1	1.163	-0.163	0.3725	3	3	0.4377	60
0 vs. 10	1	1.111	-0.1108	0.3725	3	3	0.2973	60
0 vs. 20	1	0.9963	0.003697	0.3725	3	3	0.009926	60
