# Supplementary material for: Transcription factor EB (TFEB) improves ventricular remodeling after myocardial infarction by inhibiting Wnt/β-catenin signaling pathway
Source: PeerJ. 2023 Aug 18;11:e15841. doi: 10.7717/peerj.15841 (PMC10441526; doi:10.7717/peerj.15841)
Supplement: Data S1 [file peerj-11-15841-s010.zip › RAW DATA/Fig 3C. raw data.xlsx]

## Sheet: RAW ADTA
	Ad-TFEB			Ad-Gfp
0	1.24	0.91	0.85	1.12	0.98	0.8
5	1.125	1.12	1.14	1.35	1.3	1.4

## Sheet: P
Table Analyzed	Data 8
Column B	Ad-Gfp
vs.	vs.
Column A	Ad-TFEB
Paired t test
P value	0.0107
P value summary	*
Significantly different (P < 0.05)?	Yes
One- or two-tailed P value?	Two-tailed
t, df	t=9.574, df=2
Number of pairs	3
How big is the difference?
Mean of differences	0.2217
SD of differences	0.0401
SEM of differences	0.02315
95% confidence interval	0.1220 to 0.3213
R squared (partial eta squared)	0.9786
How effective was the pairing?
Correlation coefficient (r)	0.9608
P value (one tailed)	0.0895
P value summary	ns
Was the pairing significantly effective?	No
