# Supplementary material for: Transcription factor EB (TFEB) improves ventricular remodeling after myocardial infarction by inhibiting Wnt/β-catenin signaling pathway
Source: PeerJ. 2023 Aug 18;11:e15841. doi: 10.7717/peerj.15841 (PMC10441526; doi:10.7717/peerj.15841)
Supplement: Data S1 [file peerj-11-15841-s010.zip › RAW DATA/Fig 3D. raw data.xlsx]

## Sheet: RAW DATA
Ad-Gfp	Ad-TFEB	Si-NC	Si-TFEB
1	0.625036	1	1.44104
0.9	0.604165	0.9	1.16689
1.1	0.575403	1.1	1.29249

## Sheet: P
Number of families	1
Number of comparisons per family	6
Alpha	0.05
Tukey's multiple comparisons test	Mean Diff.	95.00% CI of diff.	Significant?	Summary	Adjusted P Value
Ad-Gfp vs. Ad-TFEB	0.3985	0.1388 to 0.6581	Yes	**	0.0051	A-B
Ad-Gfp vs. Si-NC	0	-0.2597 to 0.2597	No	ns	>0.9999	A-C
Ad-Gfp vs. Si-TFEB	-0.3001	-0.5598 to -0.04046	Yes	*	0.025	A-D
Ad-TFEB vs. Si-NC	-0.3985	-0.6581 to -0.1388	Yes	**	0.0051	B-C
Ad-TFEB vs. Si-TFEB	-0.6986	-0.9583 to -0.4389	Yes	***	0.0001	B-D
Si-NC vs. Si-TFEB	-0.3001	-0.5598 to -0.04046	Yes	*	0.025	C-D
Test details	Mean 1	Mean 2	Mean Diff.	SE of diff.	n1	n2	q	DF
Ad-Gfp vs. Ad-TFEB	1	0.6015	0.3985	0.08109	3	3	6.949	8
Ad-Gfp vs. Si-NC	1	1	0	0.08109	3	3	0	8
Ad-Gfp vs. Si-TFEB	1	1.3	-0.3001	0.08109	3	3	5.234	8
Ad-TFEB vs. Si-NC	0.6015	1	-0.3985	0.08109	3	3	6.949	8
Ad-TFEB vs. Si-TFEB	0.6015	1.3	-0.6986	0.08109	3	3	12.18	8
Si-NC vs. Si-TFEB	1	1.3	-0.3001	0.08109	3	3	5.234	8
