# Supplementary material for: Transcription factor EB (TFEB) improves ventricular remodeling after myocardial infarction by inhibiting Wnt/β-catenin signaling pathway
Source: PeerJ. 2023 Aug 18;11:e15841. doi: 10.7717/peerj.15841 (PMC10441526; doi:10.7717/peerj.15841)
Supplement: Data S1 [file peerj-11-15841-s010.zip › RAW DATA/Fig 3E. raw data.xlsx]

## Sheet: Sheet1
Si-NC	Si-TFEB	Ad-Gfp	Ad-TFEB
36.1396	58.5902	43.5331	32.5111
39.5771	47.9263	41.6337	15.7842
38.9145	40.1798	43.7997	22.9137

## Sheet: Sheet2
Number of families	1
Number of comparisons per family	6
Alpha	0.05
Tukey's multiple comparisons test	Mean Diff.	95.00% CI of diff.	Significant?	Summary	Adjusted P Value
Si-NC vs. Si-TFEB	-10.69	-27.26 to 5.881	No	ns	0.2424	A-B
Si-NC vs. Ad-Gfp	-4.778	-21.35 to 11.79	No	ns	0.7936	A-C
Si-NC vs. Ad-TFEB	14.47	-2.095 to 31.04	No	ns	0.0885	A-D
Si-TFEB vs. Ad-Gfp	5.91	-10.66 to 22.48	No	ns	0.676	B-C
Si-TFEB vs. Ad-TFEB	25.16	8.593 to 41.73	Yes	**	0.0055	B-D
Ad-Gfp vs. Ad-TFEB	19.25	2.684 to 35.82	Yes	*	0.0243	C-D
Test details	Mean 1	Mean 2	Mean Diff.	SE of diff.	n1	n2	q	DF
Si-NC vs. Si-TFEB	38.21	48.9	-10.69	5.174	3	3	2.921	8
Si-NC vs. Ad-Gfp	38.21	42.99	-4.778	5.174	3	3	1.306	8
Si-NC vs. Ad-TFEB	38.21	23.74	14.47	5.174	3	3	3.956	8
Si-TFEB vs. Ad-Gfp	48.9	42.99	5.91	5.174	3	3	1.615	8
Si-TFEB vs. Ad-TFEB	48.9	23.74	25.16	5.174	3	3	6.878	8
Ad-Gfp vs. Ad-TFEB	42.99	23.74	19.25	5.174	3	3	5.262	8
