# Supplementary material for: Transcription factor EB (TFEB) improves ventricular remodeling after myocardial infarction by inhibiting Wnt/β-catenin signaling pathway
Source: PeerJ. 2023 Aug 18;11:e15841. doi: 10.7717/peerj.15841 (PMC10441526; doi:10.7717/peerj.15841)
Supplement: Data S1 [file peerj-11-15841-s010.zip › RAW DATA/Fig 3F. raw data.xlsx]

## Sheet: T-S
Si-NC	Si-NC+TGF-β1	Si-TFEB	Si-TFEB+TGF-β1
0.822197	1.07259	0.729408	0.747929
1.07544	1.85699	0.533982	0.512338
1.10237	0.98814	0.545329	0.438222

## Sheet: P-TS
Number of families	1
Number of comparisons per family	6
Alpha	0.05
Tukey's multiple comparisons test	Significant?	Summary	Adjusted P Value
Si-NC vs. Si-NC+TGF-β1	No	ns	0.5396
Si-NC vs. Si-TFEB	Yes	*	0.0222
Si-NC vs. Si-TFEB+TGF-β1	No	ns	0.2752
Si-NC+TGF-β1 vs. Si-TFEB	No	ns	0.051
Si-NC+TGF-β1 vs. Si-TFEB+TGF-β1	Yes	*	0.0403
Si-TFEB vs. Si-TFEB+TGF-β1	No	ns	0.9982

## Sheet: COLI
Si-NC	Si-NC+TGF-β1	Si-TFEB	Si-TFEB+TGF-β1
1.44428	2.64629	4.0317	4.72733
0.941229	3.37119	5.38316	4.93868
0.614493	3.34366	5.88315	9.3669

## Sheet: P-COL1
Number of families	1
Number of comparisons per family	6
Alpha	0.05
Tukey's multiple comparisons test	Mean Diff.	95.00% CI of diff.	Significant?	Summary	Adjusted P Value
Si-NC vs. Si-NC+TGF-β1	-2.12	-5.847 to 1.606	No	ns	0.3306	A-B
Si-NC vs. Si-TFEB	-4.099	-7.826 to -0.3730	Yes	*	0.0319	A-C
Si-NC vs. Si-TFEB+TGF-β1	-5.344	-9.071 to -1.618	Yes	**	0.0077	A-D
Si-NC+TGF-β1 vs. Si-TFEB	-1.979	-5.705 to 1.747	No	ns	0.3827	B-C
Si-NC+TGF-β1 vs. Si-TFEB+TGF-β1	-3.224	-6.950 to 0.5024	No	ns	0.092	B-D
Si-TFEB vs. Si-TFEB+TGF-β1	-1.245	-4.971 to 2.481	No	ns	0.716	C-D
Test details	Mean 1	Mean 2	Mean Diff.	SE of diff.	n1	n2	q	DF
Si-NC vs. Si-NC+TGF-β1	1	3.12	-2.12	1.164	3	3	2.577	8
Si-NC vs. Si-TFEB	1	5.099	-4.099	1.164	3	3	4.982	8
Si-NC vs. Si-TFEB+TGF-β1	1	6.344	-5.344	1.164	3	3	6.495	8
Si-NC+TGF-β1 vs. Si-TFEB	3.12	5.099	-1.979	1.164	3	3	2.405	8
Si-NC+TGF-β1 vs. Si-TFEB+TGF-β1	3.12	6.344	-3.224	1.164	3	3	3.918	8
Si-TFEB vs. Si-TFEB+TGF-β1	5.099	6.344	-1.245	1.164	3	3	1.513	8

## Sheet: T
Ad-Gfp	Ad-Gfp+TGF-β1	Ad-TFEB	Ad-TFEB+TGF-β1
1.1577	0.736553	1.27324	1.34434
0.995468	0.617086	1.43285	1.91315
0.846828	0.568119	1.18223	1.26165

## Sheet: P T
Number of families	1
Number of comparisons per family	6
Alpha	0.05
Tukey's multiple comparisons test	Mean Diff.	95.00% CI of diff.	Significant?	Summary	Adjusted P Value
Ad-Gfp vs. Ad-Gfp+TGF-β1	0.3594	-0.1853 to 0.9041	No	ns	0.2277	A-B
Ad-Gfp vs. Ad-TFEB	-0.2961	-0.8408 to 0.2486	No	ns	0.3649	A-C
Ad-Gfp vs. Ad-TFEB+TGF-β1	-0.5064	-1.051 to 0.03831	No	ns	0.0687	A-D
Ad-Gfp+TGF-β1 vs. Ad-TFEB	-0.6555	-1.200 to -0.1108	Yes	*	0.0203	B-C
Ad-Gfp+TGF-β1 vs. Ad-TFEB+TGF-β1	-0.8658	-1.410 to -0.3211	Yes	**	0.0041	B-D
Ad-TFEB vs. Ad-TFEB+TGF-β1	-0.2103	-0.7550 to 0.3344	No	ns	0.6233	C-D
Test details	Mean 1	Mean 2	Mean Diff.	SE of diff.	n1	n2	q	DF
Ad-Gfp vs. Ad-Gfp+TGF-β1	1	0.6406	0.3594	0.1701	3	3	2.988	8
Ad-Gfp vs. Ad-TFEB	1	1.296	-0.2961	0.1701	3	3	2.462	8
Ad-Gfp vs. Ad-TFEB+TGF-β1	1	1.506	-0.5064	0.1701	3	3	4.21	8
Ad-Gfp+TGF-β1 vs. Ad-TFEB	0.6406	1.296	-0.6555	0.1701	3	3	5.45	8
Ad-Gfp+TGF-β1 vs. Ad-TFEB+TGF-β1	0.6406	1.506	-0.8658	0.1701	3	3	7.199	8
Ad-TFEB vs. Ad-TFEB+TGF-β1	1.296	1.506	-0.2103	0.1701	3	3	1.748	8

## Sheet: COLI-2
Ad-Gfp	Ad-Gfp+TGF-β1	Ad-TFEB	Ad-TFEB+TGF-β1
0.801413	2.09768	1.41645	0.698443
0.949623	1.92272	0.750146	0.809841
1.24896	1.35672	1.00312	0.366031

## Sheet: P-COLI-2
Number of families	1
Number of comparisons per family	6
Alpha	0.05
Tukey's multiple comparisons test	Mean Diff.	95.00% CI of diff.	Significant?	Summary	Adjusted P Value
Ad-Gfp vs. Ad-Gfp+TGF-β1	-0.7924	-1.586 to 0.001161	No	ns	0.0503	A-B
Ad-Gfp vs. Ad-TFEB	-0.05657	-0.8501 to 0.7370	No	ns	0.9955	A-C
Ad-Gfp vs. Ad-TFEB+TGF-β1	0.3752	-0.4183 to 1.169	No	ns	0.4727	A-D
Ad-Gfp+TGF-β1 vs. Ad-TFEB	0.7358	-0.05773 to 1.529	No	ns	0.0695	B-C
Ad-Gfp+TGF-β1 vs. Ad-TFEB+TGF-β1	1.168	0.3741 to 1.961	Yes	**	0.0066	B-D
Ad-TFEB vs. Ad-TFEB+TGF-β1	0.4318	-0.3617 to 1.225	No	ns	0.3641	C-D
Test details	Mean 1	Mean 2	Mean Diff.	SE of diff.	n1	n2	q	DF
Ad-Gfp vs. Ad-Gfp+TGF-β1	1	1.792	-0.7924	0.2478	3	3	4.522	8
Ad-Gfp vs. Ad-TFEB	1	1.057	-0.05657	0.2478	3	3	0.3229	8
Ad-Gfp vs. Ad-TFEB+TGF-β1	1	0.6248	0.3752	0.2478	3	3	2.141	8
Ad-Gfp+TGF-β1 vs. Ad-TFEB	1.792	1.057	0.7358	0.2478	3	3	4.199	8
Ad-Gfp+TGF-β1 vs. Ad-TFEB+TGF-β1	1.792	0.6248	1.168	0.2478	3	3	6.664	8
Ad-TFEB vs. Ad-TFEB+TGF-β1	1.057	0.6248	0.4318	0.2478	3	3	2.464	8
