# Supplementary material for: Transcription factor EB (TFEB) improves ventricular remodeling after myocardial infarction by inhibiting Wnt/β-catenin signaling pathway
Source: PeerJ. 2023 Aug 18;11:e15841. doi: 10.7717/peerj.15841 (PMC10441526; doi:10.7717/peerj.15841)
Supplement: Data S1 [file peerj-11-15841-s010.zip › RAW DATA/Fig 4B. raw data.xlsx]

## Sheet: RAW DATA
	Nuclear TFEB						Nuclear β-catenin
Si-TFEB	26.899	10.229	9.306	8	7	12	58.567	66.459	25.731	11.276
Si-TFEB+PNU-74654	5.854	3.992	5.74	0.182			8.859	1.814	6.078	3.992

## Sheet: P-TFEB
Table Analyzed	Data 14
Column B	Data Set-B
vs.	vs.
Column A	Data Set-A
Unpaired t test
P value	0.0668
P value summary	ns
Significantly different (P < 0.05)?	No
One- or two-tailed P value?	Two-tailed
t, df	t=2.120, df=8
How big is the difference?
Mean of column A	12.24
Mean of column B	3.942
Difference between means (B - A) ± SEM	-8.297 ± 3.914
95% confidence interval	-17.32 to 0.7276
R squared (eta squared)	0.3597
F test to compare variances
F, DFn, Dfd	7.790, 5, 3
P value	0.1216
P value summary	ns
Significantly different (P < 0.05)?	No
Data analyzed
Sample size, column A	6
Sample size, column B	4

## Sheet: P-B-CATENIN
Table Analyzed	Data 15
Column B	Data Set-B
vs.	vs.
Column A	Data Set-A
Unpaired t test
P value	0.037
P value summary	*
Significantly different (P < 0.05)?	Yes
One- or two-tailed P value?	Two-tailed
t, df	t=2.670, df=6
How big is the difference?
Mean of column A	40.51
Mean of column B	5.186
Difference between means (B - A) ± SEM	-35.32 ± 13.23
95% confidence interval	-67.69 to -2.956
R squared (eta squared)	0.5431
F test to compare variances
F, DFn, Dfd	76.52, 3, 3
P value	0.005
P value summary	**
Significantly different (P < 0.05)?	Yes
Data analyzed
Sample size, column A	4
Sample size, column B	4
