# Supplementary material for: Transcription factor EB (TFEB) improves ventricular remodeling after myocardial infarction by inhibiting Wnt/β-catenin signaling pathway
Source: PeerJ. 2023 Aug 18;11:e15841. doi: 10.7717/peerj.15841 (PMC10441526; doi:10.7717/peerj.15841)
Supplement: Data S1 [file peerj-11-15841-s010.zip › RAW DATA/Fig 4C. raw data.xlsx]

## Sheet: B-CATENIN1
Ad-Gfp	Ad-Gfp+PNU-74654	Ad-TFEB	Ad-TFEB+PNU-74654
0.86415	0.216289	0.785787	0.751553
0.882264	0.146399	0.843042	0.532945
	0.373493	0.839073	0.595022
1.25359

## Sheet: P
Number of families	1
Number of comparisons per family	6
Alpha	0.05
Tukey's multiple comparisons test	Mean Diff.	95.00% CI of diff.	Significant?	Summary	Adjusted P Value
Ad-Gfp vs. Ad-Gfp+PNU-74654	0.7546	0.3953 to 1.114	Yes	***	0.0007	A-B
Ad-Gfp vs. Ad-TFEB	0.1774	-0.1820 to 0.5367	No	ns	0.4394	A-C
Ad-Gfp vs. Ad-TFEB+PNU-74654	0.3735	0.01414 to 0.7328	Yes	*	0.0419	A-D
Ad-Gfp+PNU-74654 vs. Ad-TFEB	-0.5772	-0.9366 to -0.2179	Yes	**	0.0039	B-C
Ad-Gfp+PNU-74654 vs. Ad-TFEB+PNU-74654	-0.3811	-0.7405 to -0.02176	Yes	*	0.0381	B-D
Ad-TFEB vs. Ad-TFEB+PNU-74654	0.1961	-0.1632 to 0.5555	No	ns	0.3619	C-D
Test details	Mean 1	Mean 2	Mean Diff.	SE of diff.	n1	n2	q	DF
Ad-Gfp vs. Ad-Gfp+PNU-74654	1	0.2454	0.7546	0.1122	3	3	9.51	8
Ad-Gfp vs. Ad-TFEB	1	0.8226	0.1774	0.1122	3	3	2.235	8
Ad-Gfp vs. Ad-TFEB+PNU-74654	1	0.6265	0.3735	0.1122	3	3	4.707	8
Ad-Gfp+PNU-74654 vs. Ad-TFEB	0.2454	0.8226	-0.5772	0.1122	3	3	7.275	8
Ad-Gfp+PNU-74654 vs. Ad-TFEB+PNU-74654	0.2454	0.6265	-0.3811	0.1122	3	3	4.803	8
Ad-TFEB vs. Ad-TFEB+PNU-74654	0.8226	0.6265	0.1961	0.1122	3	3	2.472	8

## Sheet: SMA1
Ad-Gfp	Ad-Gfp+PNU-74654	Ad-TFEB	Ad-TFEB+PNU-74654
1.17643	0.331802	0.190909	0.363284
0.797999	0.720079	0.103031	0.010416
1.02557	0.845262	0.026963	0.068638

## Sheet: P2
Number of families	1
Number of comparisons per family	6
Alpha	0.05
Tukey's multiple comparisons test	Mean Diff.	95.00% CI of diff.	Significant?	Summary	Adjusted P Value
Ad-Gfp vs. Ad-Gfp+PNU-74654	0.3676	-0.1395 to 0.8748	No	ns	0.172	A-B
Ad-Gfp vs. Ad-TFEB	0.893	0.3859 to 1.400	Yes	**	0.0022	A-C
Ad-Gfp vs. Ad-TFEB+PNU-74654	0.8526	0.3454 to 1.360	Yes	**	0.0029	A-D
Ad-Gfp+PNU-74654 vs. Ad-TFEB	0.5254	0.01825 to 1.033	Yes	*	0.0425	B-C
Ad-Gfp+PNU-74654 vs. Ad-TFEB+PNU-74654	0.4849	-0.02223 to 0.9921	No	ns	0.0609	B-D
Ad-TFEB vs. Ad-TFEB+PNU-74654	-0.04048	-0.5476 to 0.4667	No	ns	0.9937	C-D
Test details	Mean 1	Mean 2	Mean Diff.	SE of diff.	n1	n2	q	DF
Ad-Gfp vs. Ad-Gfp+PNU-74654	1	0.6324	0.3676	0.1584	3	3	3.283	8
Ad-Gfp vs. Ad-TFEB	1	0.107	0.893	0.1584	3	3	7.975	8
Ad-Gfp vs. Ad-TFEB+PNU-74654	1	0.1474	0.8526	0.1584	3	3	7.613	8
Ad-Gfp+PNU-74654 vs. Ad-TFEB	0.6324	0.107	0.5254	0.1584	3	3	4.692	8
Ad-Gfp+PNU-74654 vs. Ad-TFEB+PNU-74654	0.6324	0.1474	0.4849	0.1584	3	3	4.33	8
Ad-TFEB vs. Ad-TFEB+PNU-74654	0.107	0.1474	-0.04048	0.1584	3	3	0.3615	8

## Sheet: TFEB1
Ad-Gfp	Ad-Gfp+PNU-74654	Ad-TFEB	Ad-TFEB+PNU-74654
0.86415	0.216289	0.785787	0.751553
0.882264	0.146399	0.843042	0.532945
1.25359	0.373493	0.839073	0.595022

## Sheet: P3
Number of families	1
Number of comparisons per family	6
Alpha	0.05
Tukey's multiple comparisons test	Mean Diff.	95.00% CI of diff.	Significant?	Summary	Adjusted P Value
Ad-Gfp vs. Ad-Gfp+PNU-74654	0.7546	0.3953 to 1.114	Yes	***	0.0007	A-B
Ad-Gfp vs. Ad-TFEB	0.1774	-0.1820 to 0.5367	No	ns	0.4394	A-C
Ad-Gfp vs. Ad-TFEB+PNU-74654	0.3735	0.01414 to 0.7328	Yes	*	0.0419	A-D
Ad-Gfp+PNU-74654 vs. Ad-TFEB	-0.5772	-0.9366 to -0.2179	Yes	**	0.0039	B-C
Ad-Gfp+PNU-74654 vs. Ad-TFEB+PNU-74654	-0.3811	-0.7405 to -0.02176	Yes	*	0.0381	B-D
Ad-TFEB vs. Ad-TFEB+PNU-74654	0.1961	-0.1632 to 0.5555	No	ns	0.3619	C-D
Test details	Mean 1	Mean 2	Mean Diff.	SE of diff.	n1	n2	q	DF
Ad-Gfp vs. Ad-Gfp+PNU-74654	1	0.2454	0.7546	0.1122	3	3	9.51	8
Ad-Gfp vs. Ad-TFEB	1	0.8226	0.1774	0.1122	3	3	2.235	8
Ad-Gfp vs. Ad-TFEB+PNU-74654	1	0.6265	0.3735	0.1122	3	3	4.707	8
Ad-Gfp+PNU-74654 vs. Ad-TFEB	0.2454	0.8226	-0.5772	0.1122	3	3	7.275	8
Ad-Gfp+PNU-74654 vs. Ad-TFEB+PNU-74654	0.2454	0.6265	-0.3811	0.1122	3	3	4.803	8
Ad-TFEB vs. Ad-TFEB+PNU-74654	0.8226	0.6265	0.1961	0.1122	3	3	2.472	8

## Sheet: B-CATENIN2
Si-NC	Si-NC+PNU-74654	Si-TFEB	Si-TFEB+PNU-74654
0.671401	0.126839	0.356631	0.118049
1.05996	0.130872	0.633197	0.371104
1.26864	0.196175	0.50476	0.503718

## Sheet: P4
Number of families	1
Number of comparisons per family	6
Alpha	0.05
Tukey's multiple comparisons test	Mean Diff.	95.00% CI of diff.	Significant?	Summary	Adjusted P Value
Si-NC vs. Si-NC+PNU-74654	0.8487	0.3408 to 1.357	Yes	**	0.003	A-B
Si-NC vs. Si-TFEB	0.5018	-0.006103 to 1.010	No	ns	0.0528	A-C
Si-NC vs. Si-TFEB+PNU-74654	0.669	0.1611 to 1.177	Yes	*	0.0125	A-D
Si-NC+PNU-74654 vs. Si-TFEB	-0.3469	-0.8548 to 0.1610	No	ns	0.2063	B-C
Si-NC+PNU-74654 vs. Si-TFEB+PNU-74654	-0.1797	-0.6876 to 0.3282	No	ns	0.6812	B-D
Si-TFEB vs. Si-TFEB+PNU-74654	0.1672	-0.3407 to 0.6751	No	ns	0.7245	C-D
Test details	Mean 1	Mean 2	Mean Diff.	SE of diff.	n1	n2	q	DF
Si-NC vs. Si-NC+PNU-74654	1	0.1513	0.8487	0.1586	3	3	7.568	8
Si-NC vs. Si-TFEB	1	0.4982	0.5018	0.1586	3	3	4.474	8
Si-NC vs. Si-TFEB+PNU-74654	1	0.331	0.669	0.1586	3	3	5.966	8
Si-NC+PNU-74654 vs. Si-TFEB	0.1513	0.4982	-0.3469	0.1586	3	3	3.093	8
Si-NC+PNU-74654 vs. Si-TFEB+PNU-74654	0.1513	0.331	-0.1797	0.1586	3	3	1.602	8
Si-TFEB vs. Si-TFEB+PNU-74654	0.4982	0.331	0.1672	0.1586	3	3	1.491	8

## Sheet: SMA2
Si-NC	Si-NC+PNU-74654	Si-TFEB	Si-TFEB+PNU-74654
1.42037	0.729279	3.7585	0.641419
1.0047	0.600241	2.4174	0.2237
0.574935	0.291178	2.69468	0.390702

## Sheet: P5
Number of families	1
Number of comparisons per family	6
Alpha	0.05
Tukey's multiple comparisons test	Mean Diff.	95.00% CI of diff.	Significant?	Summary	Adjusted P Value
Si-NC vs. Si-NC+PNU-74654	0.4598	-0.6910 to 1.611	No	ns	0.5992	A-B
Si-NC vs. Si-TFEB	-1.957	-3.108 to -0.8061	Yes	**	0.0027	A-C
Si-NC vs. Si-TFEB+PNU-74654	0.5814	-0.5694 to 1.732	No	ns	0.4213	A-D
Si-NC+PNU-74654 vs. Si-TFEB	-2.417	-3.567 to -1.266	Yes	***	0.0007	B-C
Si-NC+PNU-74654 vs. Si-TFEB+PNU-74654	0.1216	-1.029 to 1.272	No	ns	0.9857	B-D
Si-TFEB vs. Si-TFEB+PNU-74654	2.538	1.387 to 3.689	Yes	***	0.0005	C-D
Test details	Mean 1	Mean 2	Mean Diff.	SE of diff.	n1	n2	q	DF
Si-NC vs. Si-NC+PNU-74654	1	0.5402	0.4598	0.3593	3	3	1.809	8
Si-NC vs. Si-TFEB	1	2.957	-1.957	0.3593	3	3	7.701	8
Si-NC vs. Si-TFEB+PNU-74654	1	0.4186	0.5814	0.3593	3	3	2.288	8
Si-NC+PNU-74654 vs. Si-TFEB	0.5402	2.957	-2.417	0.3593	3	3	9.511	8
Si-NC+PNU-74654 vs. Si-TFEB+PNU-74654	0.5402	0.4186	0.1216	0.3593	3	3	0.4787	8
Si-TFEB vs. Si-TFEB+PNU-74654	2.957	0.4186	2.538	0.3593	3	3	9.989	8

[truncated: 2 more sheets: TFEB2, P6]
