# Supplementary material for: Transcription factor EB (TFEB) improves ventricular remodeling after myocardial infarction by inhibiting Wnt/β-catenin signaling pathway
Source: PeerJ. 2023 Aug 18;11:e15841. doi: 10.7717/peerj.15841 (PMC10441526; doi:10.7717/peerj.15841)
Supplement: Data S1 [file peerj-11-15841-s010.zip › RAW DATA/Fig 4D. raw data.xlsx]

## Sheet: Sheet1
Si-NC	Si-TFEB	Si-NC+PNU-74654	Si-TFEB+PNU-74654
			0.409776
0.892869			0.287914
	1.57047		0.427184
	1.22625		0.321393
	1.58252		0.575829
	1.307		0.601272
	1.37489
			0.60529
	0.925343		0.621359
	1.08738	0.720891
0.938735		0.700803
0.934717		0.620891
		0.514195
		0.434282
		0.62223

## Sheet: P
Number of families	1
Number of comparisons per family	6
Alpha	0.05
Tukey's multiple comparisons test	Mean Diff.	95.00% CI of diff.	Significant?	Summary	Adjusted P Value
Si-NC vs. Si-TFEB	-0.3742	-0.6917 to -0.05659	Yes	*	0.0174	A-B
Si-NC vs. Si-NC+PNU-74654	0.3199	-0.005518 to 0.6453	No	ns	0.0551	A-C
Si-NC vs. Si-TFEB+PNU-74654	0.4409	0.1293 to 0.7524	Yes	**	0.004	A-D
Si-TFEB vs. Si-NC+PNU-74654	0.694	0.4380 to 0.9501	Yes	****	<0.0001	B-C
Si-TFEB vs. Si-TFEB+PNU-74654	0.815	0.5768 to 1.053	Yes	****	<0.0001	B-D
Si-NC+PNU-74654 vs. Si-TFEB+PNU-74654	0.121	-0.1276 to 0.3695	No	ns	0.5362	C-D
Test details	Mean 1	Mean 2	Mean Diff.	SE of diff.	n1	n2	q	DF
Si-NC vs. Si-TFEB	0.9221	1.296	-0.3742	0.1135	3	7	4.664	20
Si-NC vs. Si-NC+PNU-74654	0.9221	0.6022	0.3199	0.1163	3	6	3.891	20
Si-NC vs. Si-TFEB+PNU-74654	0.9221	0.4813	0.4409	0.1113	3	8	5.601	20
Si-TFEB vs. Si-NC+PNU-74654	1.296	0.6022	0.694	0.09147	7	6	10.73	20
Si-TFEB vs. Si-TFEB+PNU-74654	1.296	0.4813	0.815	0.0851	7	8	13.54	20
Si-NC+PNU-74654 vs. Si-TFEB+PNU-74654	0.6022	0.4813	0.121	0.0888	6	8	1.927	20
