# Supplementary material for: Transcription factor EB (TFEB) improves ventricular remodeling after myocardial infarction by inhibiting Wnt/β-catenin signaling pathway
Source: PeerJ. 2023 Aug 18;11:e15841. doi: 10.7717/peerj.15841 (PMC10441526; doi:10.7717/peerj.15841)
Supplement: Data S1 [file peerj-11-15841-s010.zip › RAW DATA/Fig 4E. raw data.xlsx]

## Sheet: Sheet1
Si-NC	Si-TFEB	Si-NC+PNU-74654	Si-TFEB+PNU-74654
1.01571	1.15609	0.64589	0.848617
1.02468	1.15109	0.674626	0.914741
0.959607	1.09018	0.652285	0.849712

## Sheet: Sheet2
Number of families	1
Number of comparisons per family	6
Alpha	0.05
Tukey's multiple comparisons test	Mean Diff.	95.00% CI of diff.	Significant?	Summary	Adjusted P Value
Si-NC vs. Si-TFEB	-0.1325	-0.2177 to -0.04721	Yes	**	0.0048
Si-NC vs. Si-NC+PNU-74654	0.3424	0.2572 to 0.4276	Yes	****	<0.0001
Si-NC vs. Si-TFEB+PNU-74654	0.129	0.04373 to 0.2142	Yes	**	0.0056
Si-TFEB vs. Si-NC+PNU-74654	0.4749	0.3896 to 0.5601	Yes	****	<0.0001
Si-TFEB vs. Si-TFEB+PNU-74654	0.2614	0.1762 to 0.3467	Yes	****	<0.0001
Si-NC+PNU-74654 vs. Si-TFEB+PNU-74654	-0.2134	-0.2987 to -0.1282	Yes	***	0.0002
Test details	Mean 1	Mean 2	Mean Diff.	SE of diff.	n1	n2	q	DF
Si-NC vs. Si-TFEB	1	1.132	-0.1325	0.02662	3	3	7.037	8
Si-NC vs. Si-NC+PNU-74654	1	0.6576	0.3424	0.02662	3	3	18.19	8
Si-NC vs. Si-TFEB+PNU-74654	1	0.871	0.129	0.02662	3	3	6.852	8
Si-TFEB vs. Si-NC+PNU-74654	1.132	0.6576	0.4749	0.02662	3	3	25.23	8
Si-TFEB vs. Si-TFEB+PNU-74654	1.132	0.871	0.2614	0.02662	3	3	13.89	8
Si-NC+PNU-74654 vs. Si-TFEB+PNU-74654	0.6576	0.871	-0.2134	0.02662	3	3	11.34	8
