# Supplementary material for: Transcription factor EB (TFEB) improves ventricular remodeling after myocardial infarction by inhibiting Wnt/β-catenin signaling pathway
Source: PeerJ. 2023 Aug 18;11:e15841. doi: 10.7717/peerj.15841 (PMC10441526; doi:10.7717/peerj.15841)
Supplement: Data S1 [file peerj-11-15841-s010.zip › RAW DATA/Fig 4F. raw data.xlsx]

## Sheet: Sheet1
Si-NC	Si-TFEB	PNU-74654	Si-TFEB+PNU-74654
17.0465	45.6126	0.430864	2.48372
8.35231	45.0309	-4.24318	-4.13547
15.7136	24.512	0.430864	0.134175
21.2676	75.8862

## Sheet: Sheet2
Number of families	1
Number of comparisons per family	6
Alpha	0.05
Tukey's multiple comparisons test	Mean Diff.	95.00% CI of diff.	Significant?	Summary	Adjusted P Value
Si-NC vs. Si-TFEB	-32.17	-58.37 to -5.960	Yes	*	0.0166	A-B
Si-NC vs. PNU-74654	16.72	-11.58 to 45.03	No	ns	0.3249	A-C
Si-NC vs. Si-TFEB+PNU-74654	16.1	-12.20 to 44.41	No	ns	0.3542	A-D
Si-TFEB vs. PNU-74654	48.89	20.58 to 77.19	Yes	**	0.0017	B-C
Si-TFEB vs. Si-TFEB+PNU-74654	48.27	19.96 to 76.57	Yes	**	0.0019	B-D
PNU-74654 vs. Si-TFEB+PNU-74654	-0.6213	-30.88 to 29.64	No	ns	>0.9999	C-D
Test details	Mean 1	Mean 2	Mean Diff.	SE of diff.	n1	n2	q	DF
Si-NC vs. Si-TFEB	15.59	47.76	-32.17	8.566	4	4	5.311	10
Si-NC vs. PNU-74654	15.59	-1.127	16.72	9.252	4	3	2.556	10
Si-NC vs. Si-TFEB+PNU-74654	15.59	-0.5059	16.1	9.252	4	3	2.461	10
Si-TFEB vs. PNU-74654	47.76	-1.127	48.89	9.252	4	3	7.473	10
Si-TFEB vs. Si-TFEB+PNU-74654	47.76	-0.5059	48.27	9.252	4	3	7.378	10
PNU-74654 vs. Si-TFEB+PNU-74654	-1.127	-0.5059	-0.6213	9.891	3	3	0.08883	10
